# Supplementary material for: Hg Pollution Indices along the Reis Magos River Basin—Brazil: A Precursory Study
Source: Int J Environ Res Public Health. 2022 Oct 3;19(19):12626. doi: 10.3390/ijerph191912626 (PMC9564948; doi:10.3390/ijerph191912626)
Supplement: Supplementary file 1 [file ijerph-19-12626-s001.zip]

Archive with 1 entries (1 files):
- ijerph-1896283-supplementary.pdf
